# Supplementary material for: Electromotive Enhanced Drug Administration in Oncology: Principles, Evidence, Current and Emerging Applications
Source: Cancers (Basel). 2022 Oct 11;14(20):4980. doi: 10.3390/cancers14204980 (PMC9599758; doi:10.3390/cancers14204980)
Supplement: Supplementary file 1 [file cancers-14-04980-s001.zip]

Archive with 1 entries (1 files):
- cancers-1876576-supplementary.pdf
